# Supplementary material for: Hydrophobization of Reduced Graphene Oxide Aerogel Using Soy Wax to Improve Sorption Properties
Source: Materials (Basel). 2024 May 24;17(11):2538. doi: 10.3390/ma17112538 (PMC11174041; doi:10.3390/ma17112538)
Supplement: Supplementary file 1 [file materials-17-02538-s001.zip]

Archive with 2 entries (2 files):
- SI_Figure and table.pdf
- SI_graphene aerogel shape.mp4
